# Supplementary material for: Evolution of oxidative stress markers in livers of ducks during force-feeding
Source: Sci Rep. 2023 Jan 19;13:1046. doi: 10.1038/s41598-022-27271-y (PMC9852233; doi:10.1038/s41598-022-27271-y)
Supplement: Supplementary file 1 — Supplementary Information. [file 41598_2022_27271_MOESM1_ESM.xlsx]

## Sheet: data
Sample	Sampling	liver weight (g)	prot (% raw tissue)	Cat (U/mg pr)	SOD (U/mg pr)	Casp3 (U arbitrary unit)	Casp8 (U arbitrary unit	Casp9 (U arbitrary unit)	GPX1 (pg/mg pr)	HIF1a (pg/mg pr)	HIF2a (pg/mg pr)	lipids (% raw tissue)	GSH (ng / mg raw tissue)	GSSG (ng / mg raw tissue)	GSSG/GSH	NQO1 (ng/mg de pr)	OH-Pro (mg / g delipidated and dried tissu)	DM (% raw tissu)	SOD/CAT
D11E	BFF	254	5.52324	16.0775	172.58	200.33	185.38	101.96	0.22	12.321	1.96	22.02	1.176	2.1	1.78571	0.38	0.123	44.72	10.7342
D12E	BFF	248	5.50693	14.2718	160.68	52.45	166.97	567.47	0.3	15.7857	4.02	23.8	1.5886	1.962	1.30103	0.71	0.123	45.996	11.2585
D3E	BFF	266.25	5.73125	14.7764	181.39	47.56	324.05	140.36	0.24	15.4238	3.88	26.68	1.919	2.3	1.19854	0.85	0.148	47.53	12.2756
D4E	BFF	306.35	5.44078	13.833	181.09	436.99	246.43	634.41	0.28	11.9052	3.77	24.52	1.311	2.03	1.54844	0.86	0.148	46.35	13.0912
D8E	BFF	246.58	5.58125	15.9351	185.39	163.65	209.73	527.91	0.14	11.5158	3.75	20.79	1.408	1.6	1.13636	0.83	0.105	44.53	11.6341
D9E	BFF	363.25	6.46794	16.1918	144.05	136.25	198.76	494.71	0.25	7.51	1	24.99	2.129	1.78	0.836073	0.68	0.091	46.85	8.8965
D11T	BFF	304	7.07371	13.9789	150.73	110.42	123.81	498.6	0.11	11.5141	2.92	21.45	1.7	1.86	1.09412	0.52	0.11	44.2	10.7827
D12T	BFF	280	5.47322	20.4931	191.17	203.78	180.02	610.29	0.14	16.0769	3.95	25.79	1.111	1.86	1.67417	0.68	0.106	46.24	9.32851
D1T	BFF	193.45	6.06735	16.28	164.92	304.97	295.56	762	0.13	11.5511	3.2	21.31	1.881	1.58	0.839979	0.59	0.106	42.27	10.1302
D3T	BFF	253.3	9.70105	8.52414	158.73	66.35	49.15	108.93	0.16	7.13138	2.09	23.07	0.777	1.39	1.78893	0.42	0.13	44.53	18.6212
D7T	BFF	317	5.71727	11.2763	155.88	215.31	181.26	536.57	0.29	10.18	1.24	24.03	1.105	1.65	1.49321	0.99	0.04	44.27	13.8237
D8T	BFF	280	6.4536	14.6523	157.26	121.71	130.18	301.32	0.23	7.63	1.06	23.4	1.569	1.62	1.0325	0.7	0.06	46.02	10.7328
G10EH	EFF	748	3.61581	11.54	114.44	35.35	168.99	146.13	0.4	23.1006	4.36	46.59	1.642	1	0.609013	1.08	0.156	70.27	9.91681
G11EH	EFF	770	4.21143	5.37	91.56	219.56	170.47	560.08	0.43	20.9598	6.85	47.52	1.753	1.3	0.741586	0.77	0.217	69.84	17.0503
G1EH	EFF	636	2.52071	42.07	303.81	68.98	59.46	594.26	0.34	35.5445	5.4	49.95	2.447	1.32	0.539436	0.97	0.229	70.81	7.22154
G2EH	EFF	648	2.65491	21.1	172.99	173.21	32.52	62.46	0.32	38.317	10.41	48.29	1.722	0.9	0.522648	0.88	0.1	72.27	8.19858
G7EH	EFF	720	3.996	7.57	45.42	252.77	284.11	676.45	0.34	21.3983	5.83	45.63	1.85	1.11	0.6	1.27	0.08	70.73	6
G8EH	EFF	722	4.11682	17.32	250.11	217.47	102.4	242.49	0.38	14.72	2.25	47.39	1.15	1.2	1.04348	0.88	0.09	70.41	14.4405
G12EL	EFF	626	2.96806	19.01	146.69	438.07	332.87	136.54	0.55	8.24	1.71	60.08	1.21	1.2	0.991736	0.79	0.149	70.96	7.71647
G1EL	EFF	411	3.14313	27.11	247.52	86.17	249.86	782.23	0.27	25.148	7.41	59.98	1.899	1.03	0.542391	0.73	0.236	69.54	9.13021
G5EL	EFF	502	3.01751	26.13	123.09	39.68	228.55	596.34	0.22	29.198	8.2	56.07	1.856	1.15	0.619612	0.57	0.1	69.43	4.71068
G6EL	EFF	526	3.30865	27.93	297.39	42.63	225.94	637	0.29	28.7616	7.28	60.86	1.73	1.32	0.763006	1.16	0.09	69.9	10.6477
G7EL	EFF	528	3.11851	22.57	138.47	241.85	235.09	426.67	0.26	17.89	1.4	62.27	1.763	1.25	0.709019	0.9	0.326	71.48	6.13514
G8EL	EFF	538	3.54821	19.83	78.71	299.62	348.01	186.25	0.24	25.0888	7.49	59.03	1.8	1.23	0.683333	1.42	0.103	67.27	3.96924
G12TH	EFF	896	2.32616	23.2932	219.35	254.38	210.5	189.92	0.83	40.0515	9.5	47.6	1.901	0.99	0.520779	1.8	0.147	72.84	9.41693
G2TH	EFF	658	2.33697	32.21	178.02	196.18	222.93	547	0.37	35.8761	4.67	49.91	1.731	0.86	0.496823	0.89	0.138	71.11	5.52686
G5TH	EFF	704	2.52144	20.04	346.43	235.65	272.84	540	0.3	38.5536	10.38	46.72	1.901	0.82	0.431352	0.95	0.081	70.86	17.2869
G7TH	EFF	722	2.21344	43.5	199.2	32.47	262.64	544.67	0.34	36.951	10.92	50.61	1.947	0.89	0.457114	0.9	0.147	69.12	4.57931
G8TH	EFF	756	2.58435	19.28	352.53	251.32	209.11	280.47	0.37	24.72	1.78	49.58	1.75	0.83	0.474286	1.13	0.195	72.31	18.2848
G9TH	EFF	766	2.31013	29.4914	397.53	255.08	193.55	259.09	0.37	30.4	3.85	44.91	1.34	0.85	0.634328	1.74	0.101	66.79	13.4795
G11TL	EFF	636	2.98992	14.5851	145.24	319.5	316.34	1001.9	0.69	9.44	1.56	64.28	1.684	0.78	0.463183	0.95	0.164	71.14	9.95811
G3TL	EFF	448	3.34925	25.4925	298.91	52.45	421.18	771	0.46	31.1909	5.65	55.53	2.345	0.74	0.315565	1.13	0.208	67.06	11.7254
G4TL	EFF	482	3.55206	25.4925	187.24	299.16	355.75	821	0.22	27.6601	5.2	54.92	2	0.96	0.48	0.65	0.109	66.3	7.3449
G6TL	EFF	538	3.44252	23.5203	305.52	58.66	412.36	439.87	0.3	27.7439	6.18	60.75	1.11	0.65	0.585586	1.21	0.104	69.91	12.9896
G7TL	EFF	590	2.96703	28.37	338.51	284.67	239.3	427.73	0.25	25.39	3.09	58.36	1.827	0.86	0.470717	0.84	0.156	69.25	11.932
G8TL	EFF	600	3.38467	23.07	300.03	108.69	168.95	343.26	0.29	30.5712	7.6	43.14	2.8	1.24	0.442857	1.06	0.205	54.55	13.0052
M12E	B	110	13.9093	8.19372	76.99	62.49	53.37	202.3	0.1	6.37607	1.58	5.13	1.83	2.92	1.59563	0.26	0.23	35.02	9.39622
M1E	B	140	13.4805	8.703	82.44	86.21	94.87	171.32	0.12	6.4515	1.78	4.81	1.6	2.6	1.625	0.36	0.15	35.83	9.47259
M4E	B	180	13.7361	8.38	84.03	37.99	66.57	128	0.11	6.11641	1.59	7.52	1.62	2.23	1.37654	0.33	0.17	35.8	10.0274
M7E	B	150	12.5795	8.88	85.68	77.55	86.79	169.24	0.11	6.70563	1.51	5.02	1.804	2.94	1.62971	0.34	0.205	35.46	9.64865
M8E	B	130	13.1084	9.10118	91.58	55.28	66.82	102.12	0.12	5.82662	1.25	7.79	1.53	2.61	1.70588	0.36	0.14	33.91	10.0624
M9E	B	140	13.9461	8.63275	82.56	68.95	61.3	155.68	0.11	3.87	1.54	5.57	1.46	2.85	1.95205	0.33	0.12	34.4	9.56358
M12T	B	160	11.8667	9.94	92.78	70.72	49.2	111.67	0.15	6.74802	2	3.64	1.63	4.12	2.52761	0.35	0.18	33.3	9.334
M1T	B	200	12.5724	8.26805	81.35	51.3	36.61	128.49	0.12	6.36387	1.71	3.74	1.856	4.02	2.16595	0.33	0.228	32.26	9.83908
M2T	B	210	11.22	8.8	104.09	27.8	52.51	140.36	0.09	10.2426	2.56	4.04	1.91	3.98	2.08377	0.33	0.128	32.54	11.8284
M5T	B	120	11.4742	9.51766	91.11	77.35	58.41	109.1	0.14	7.07313	1.79	4.08	1.77	4.13	2.33333	0.37	0.12	33.83	9.57273
M7T	B	120	11.99	7.83	111.27	67.75	52.08	117.07	0.11	4.03	0.52	3.26	1.8	4.28	2.37778	0.3	0.09	33.67	14.2107
M9T	B	140	12.5541	8.65	103.44	67.05	66.24	119.34	0.13	3.98	1.72	4.46	2.379	3.7	1.55528	0.34	0.11	32.94	11.9584
